# Supplementary material for: The Fungicide Ipconazole Can Activate Mediators of Cellular Damage in Rat Brain Regions
Source: Toxics. 2024 Aug 31;12(9):638. doi: 10.3390/toxics12090638 (PMC11435560; doi:10.3390/toxics12090638)
Supplement: Supplementary file 1 [file toxics-12-00638-s001.zip]

Archive with 1 entries (1 files):
- toxics-3180190-supplementary.pdf
